# Supplementary material for: Loneliness in pregnant and postpartum people and parents of children aged 5 years or younger: a scoping review
Source: Syst Rev. 2022 Sep 7;11:196. doi: 10.1186/s13643-022-02065-5 (PMC9451126; doi:10.1186/s13643-022-02065-5)
Supplement: Supplementary file 1 — Additional file 1: Table 1. Summary of Documents Included. Information about the records included in this review, as well as additional details including study aims, designs of included studies, and characteristics of the studies’ samples. Table 2. Data Extracted on Parental Loneliness contains data related to the research questions of this scoping review, including what type of loneliness was identified (if authors addressed loneliness type), study results, definition of loneliness used (if authors defined loneliness), means for measuring loneliness (if loneliness was measured), factors associated with and protective of loneliness, and prevalence of loneliness within the study sample. [file 13643_2022_2065_MOESM1_ESM.zip]

Archive with 4 entries (4 files):
- Excluded studies_254-ScR-Parental-LonelinessR4.docx
- Included studies_108-ScR-Parental-LonelinessR4.docx
- Supplemental Table 1- Summary of Documents IncludedR4.docx
- Supplemental Table 2-Data Extracted on Parental Loneliness R4.docx
